# Supplementary material for: Transient Neonatal Diabetes: An Etiologic Clue for the Adult Diabetologist
Source: Can J Diabetes. 2020 Mar;44(2):128–30. doi: 10.1016/j.jcjd.2019.05.002 (PMC7049895; doi:10.1016/j.jcjd.2019.05.002)
Supplement: Data Profile [file mmc1.xml]

<?xml version="1.0" encoding="UTF-8" standalone="no"?><data:data><datasets><author>K.A.Patel@exeter.ac.uk</author><type>0</type><dataset><value>1</value><reason>Data will be made available on request</reason><comments/></dataset></datasets></data:data>
